# Supplementary material for: Preparation and Characterization of Monoclonal Antibodies Against the Porcine Rotavirus VP6 Protein
Source: Vet Sci. 2025 Jul 29;12(8):710. doi: 10.3390/vetsci12080710 (PMC12390022; doi:10.3390/vetsci12080710)
Supplement: Supplementary file 1 [file vetsci-12-00710-s001.zip]

Archive with 6 entries (6 files):
- Fig-S1.tif
- Fig-S2.tif
- Fig-S3.tif
- Table S1. Specific Primers for VP6 Gene Amplification..xlsx
- Table S2. Immunization Protocol..xlsx
- Table S3. Specific Primers for VP6 Gene Amplification.xlsx
