# Supplementary material for: Preparation and Characterization of Monoclonal Antibodies Against the Porcine Rotavirus VP6 Protein
Source: Vet Sci. 2025 Jul 29;12(8):710. doi: 10.3390/vetsci12080710 (PMC12390022; doi:10.3390/vetsci12080710)
Supplement: Supplementary file 1 [file vetsci-12-00710-s001.zip › Table S1. Specific Primers for VP6 Gene Amplification..xlsx]

## Sheet: Sheet1
Table 1. Specific Primers for VP6 Gene Amplification
Gene	Prime	Senquence（5' -3' ）	Product size
VP6	PoRV-VP6-F	CGGGATCCTCAAAAACATTGAAGGACGCG	531 bp
	PoRV-VP6-R	CGACTCGAGCCCCATCAGGTTATCATGTGC
