# Supplementary material for: Preparation and Characterization of Monoclonal Antibodies Against the Porcine Rotavirus VP6 Protein
Source: Vet Sci. 2025 Jul 29;12(8):710. doi: 10.3390/vetsci12080710 (PMC12390022; doi:10.3390/vetsci12080710)
Supplement: Supplementary file 1 [file vetsci-12-00710-s001.zip › Table S2. Immunization Protocol..xlsx]

## Sheet: Sheet1
Table 2. Immunization Protocol
Immunization Frequency	Immunization Timing	Immunization Dose	Adjuvant	Immunization Routes
First	Day 1	100 μg/per	Freund's complete adjuvant	SC
Second	Day 15	100 μg/per	Freund's complete adjuvant	SC
Third	Day 30	100 μg/per	Freund's complete adjuvant	SC
Booster	3 Days Before Fusion	100 μg/per		IP
SC：Subcutaneous Injection; IP：Intraperitoneal Injection.
