# Supplementary material for: Preparation and Characterization of Monoclonal Antibodies Against the Porcine Rotavirus VP6 Protein
Source: Vet Sci. 2025 Jul 29;12(8):710. doi: 10.3390/vetsci12080710 (PMC12390022; doi:10.3390/vetsci12080710)
Supplement: Supplementary file 1 [file vetsci-12-00710-s001.zip › Table S3. Specific Primers for VP6 Gene Amplification.xlsx]

## Sheet: Sheet1
Table 3. Specific Primers for VP6 Gene Amplification
Gene name	Oligo	Sequence (5′− 3′)	Product size
VP6	PoRV-VP6-F	CGGGATCCTCAAAAACATTGAAGGACGCG	531 bp
	PoRV-VP6-R	CGACTCGAGCCCCATCAGGTTATCATGTGC
VP6-F1	VP6F1-BamHI-F	CGGGATCCTCAAAAACATTGAAGGACGCG	291 bp
	VP6F1-XhoI-R	CGACTCGAGGGATTCGCGAGCCATTTCATC
VP6-F2	VP6F2-BamHI-F	CGGGATCCGTTTGCATGGATGAAATGGCT	261 bp
	VP6F2-XhoI-R	CGACTCGAGCCCCATCAGGTTATCATGTGC
VP6-F3	VP6F3-BamHI-F	ATCGGGATCCCAACGCGACGGCAT	231 bp
	VP6F3-XhoI-R	CGACTCGAGCCCCATCAGGTTATCATGTGC
VP6-F4	VP6F4-BamHI-F	ATCGGGATCCGCGCTGCGTAAACTG	201 bp
	VP6F4-XhoI-R	CGACTCGAGCCCCATCAGGTTATCATGTGC
VP6-F5	VP6F5-BamHI-F	ATCGGGATCCAAACGCATTAACTTC	171 bp
	VP6F5-XhoI-R	CGACTCGAGCCCCATCAGGTTATCATGTGC
VP6-F6	VP6F6-BamHI-F	ATCGGGATCCTATATCAAGAACTGGAATTTGCAA	141 bp
	VP6F6-XhoI-R	CGACTCGAGCCCCATCAGGTTATCATGTGC
VP6-F7	VP6F7-BamHI-F	ATCGGGATCCCGTCAGCGTACCGGC	111 bp
	VP6F7-XhoI-R	CGACTCGAGCCCCATCAGGTTATCATGTGC
VP6-F8	VP6F8-BamHI-F	ATCGGGATCCCGTCAGCGTACCGGC	60 bp
	VP6F8-XhoI-R	ATCCTCGAGAGAGTACGGGAGGATATTCGG
VP6-F9	VP6F9-BamHI-F	ATCGGGATCCCGTCAGCGTACCGGC	90 bp
	VP6F9-XhoI-R	ATCCTCGAGCGGTTGCGAACGGTTCAG
VP6-F10	VP6F10-BamHI-F	ATCGGGATCCCGAATATCCTCCCGTACT	51 bp
	VP6F10-XhoI-R	CGACTCGAGCCCCATCAGGTTATCATGTGC
